# Supplementary material for: A tissue-engineered endothelial cell – smooth muscle cell arteriole-like model
Source: Biomater Sci. 2025 Oct 3;13(22):6368–77. doi: 10.1039/d5bm00383k (PMC12495391; doi:10.1039/d5bm00383k)
Supplement: BM-013-D5BM00383K-s009 [file BM-013-D5BM00383K-s009.xlsx]

## Sheet: Figure 3B
SMC	EC	SMC-EC
5.6815e-06	2.5496e-06	3.30955e-007
4.88869e-06	2.1269e-06	4.049e-008
4.6256e-06	1.71406e-007	2.60887e-06

## Sheet: 4 (1)
	Inner diameter (µm)
0	206.09
0.1	214.103
0.2	227.244
0.3	225.641
0.4	218.91
0.5	211.859
0.6	207.372
0.7	200
0.8	193.91
0.9	196.474
1	201.923
1.1	218.269
1.2	226.923
1.3	224.038
1.4	218.59
1.5	212.5
1.6	205.128
1.7	200.321
1.8	195.513
1.9	195.513
2	202.885
2.1	219.872
2.2	226.923
2.3	225
2.4	217.949
2.5	210.897
2.6	206.41
2.7	199.359
2.8	198.397
2.9	195.513
3	200.962
3.1	217.308
3.2	226.923
3.3	225.962
3.4	217.308
3.5	209.936
3.6	204.487
3.7	202.244
3.8	197.756
3.9	191.346
4	198.718
4.1	216.026
4.2	227.885
4.3	222.756
4.4	216.667
4.5	211.218
4.6	203.846
4.7	200.962
4.8	197.436
4.9	196.154
5	201.603
5.1	216.667
5.2	226.282
5.3	225.321
5.4	218.91
5.5	213.141
5.6	208.974
5.7	203.526
5.8	197.436
5.9	195.513
6	205.128
6.1	220.192
6.2	225.962
6.3	226.282
6.4	218.269
6.5	210.577
6.6	208.013
6.7	203.526
6.8	196.474
6.9	193.59
7	201.282
7.1	216.667
7.2	228.205
7.3	225.321
7.4	218.91
7.5	215.385
7.6	207.692
7.7	203.526
7.8	198.397
7.9	194.231
8	203.526
8.1	219.872
8.2	225.641
8.3	222.115
8.4	217.628
8.5	213.782
8.6	206.41
8.7	200.962
8.8	195.833
8.9	195.513
9	205.128
9.1	222.115
9.2	225.641
9.3	222.436
9.4	217.628
9.5	211.218
9.6	206.09
9.7	199.359
9.8	194.551
9.9	196.474
10	208.333

## Sheet: 4 (2)
	Inner diameter (µm)
0	196.154
0.1	195.513
0.2	195.513
0.3	207.692
0.4	217.949
0.5	221.154
0.6	217.949
0.7	211.538
0.8	204.487
0.9	200
1	198.077
1.1	192.949
1.2	190.385
1.3	201.923
1.4	214.744
1.5	223.077
1.6	217.949
1.7	211.538
1.8	201.923
1.9	201.923
2	196.795
2.1	193.59
2.2	196.154
2.3	204.487
2.4	216.026
2.5	221.795
2.6	217.949
2.7	210.256
2.8	207.051
2.9	201.923
3	196.154
3.1	193.59
3.2	198.077
3.3	209.615
3.4	219.231
3.5	222.436
3.6	217.949
3.7	214.103
3.8	208.333
3.9	204.487
4	200
4.1	194.872
4.2	197.756
4.3	209.295
4.4	218.91
4.5	223.077
4.6	220.192
4.7	216.987
4.8	210.256
4.9	204.808
5	198.077
5.1	193.91
5.2	196.154
5.3	208.333
5.4	219.872
5.5	220.833
5.6	218.91
5.7	212.179
5.8	207.372
5.9	200.321
6	195.513
6.1	192.308
6.2	195.513
6.3	209.936
6.4	222.115
6.5	222.115
6.6	219.872
6.7	213.782
6.8	207.372
6.9	201.282
7	197.115
7.1	192.949
7.2	197.436
7.3	209.936
7.4	219.231
7.5	222.436
7.6	218.59
7.7	213.141
7.8	206.731
7.9	200.641
8	195.833
8.1	193.91
8.2	199.359
8.3	212.821
8.4	220.192
8.5	222.756
8.6	219.551
8.7	211.218
8.8	207.372
8.9	201.282
9	195.833
9.1	193.59
9.2	198.718
9.3	205.449
9.4	216.026
9.5	223.397
9.6	216.987
9.7	210.577
9.8	205.769
9.9	198.718
10	195.192

## Sheet: 4 (3)
	Inner diameter (µm)
0	207.051
0.1	212.821
0.2	217.949
0.3	219.231
0.4	213.462
0.5	207.692
0.6	200.641
0.7	196.795
0.8	196.154
0.9	201.282
1	204.487
1.1	215.385
1.2	219.872
1.3	219.231
1.4	214.103
1.5	208.974
1.6	205.128
1.7	199.359
1.8	197.436
1.9	198.718
2	207.051
2.1	215.385
2.2	220.513
2.3	220.513
2.4	213.462
2.5	208.333
2.6	202.564
2.7	199.359
2.8	197.436
2.9	199.359
3	205.769
3.1	214.744
3.2	221.154
3.3	220.513
3.4	214.744
3.5	208.333
3.6	203.205
3.7	196.795
3.8	196.795
3.9	196.795
4	203.205
4.1	214.103
4.2	220.513
4.3	222.436
4.4	214.744
4.5	208.333
4.6	202.564
4.7	201.282
4.8	198.077
4.9	198.718
5	205.128
5.1	214.744
5.2	221.795
5.3	221.154
5.4	216.667
5.5	209.615
5.6	207.692
5.7	201.282
5.8	198.718
5.9	200.641
6	207.692
6.1	216.026
6.2	223.718
6.3	219.872
6.4	215.385
6.5	209.615
6.6	206.41
6.7	201.923
6.8	198.077
6.9	201.923
7	207.051
7.1	217.949
7.2	221.154
7.3	221.154
7.4	216.026
7.5	214.103
7.6	206.41
7.7	201.282
7.8	198.077
7.9	199.359
8	206.41
8.1	216.667
8.2	221.795
8.3	220.513
8.4	219.231
8.5	212.179
8.6	205.769
8.7	203.205
8.8	201.282
8.9	201.282
9	208.974
9.1	216.026
9.2	221.154
9.3	220.513
9.4	217.949
9.5	212.821
9.6	205.128
9.7	201.282
9.8	198.718
9.9	203.205
10	208.333

## Sheet: 4 (4)
	Inner diameter (µm)	Diameter change (%)
0	197.436
0.1	194.872
0.2	198.077
0.3	200.641
0.4	207.692
0.5	211.538
0.6	212.179
0.7	208.333
0.8	205.128
0.9	200
1	197.436
1.1	194.872
1.2	198.077
1.3	202.564
1.4	209.615
1.5	212.821
1.6	210.897
1.7	208.333
1.8	203.846
1.9	201.282
2	198.718
2.1	196.795
2.2	198.077
2.3	202.564
2.4	207.692
2.5	210.897
2.6	212.179
2.7	208.974
2.8	206.41
2.9	202.564
3	198.077
3.1	196.154
3.2	198.077
3.3	201.923
3.4	208.333
3.5	210.897
3.6	211.538
3.7	209.615
3.8	205.128
3.9	201.923
4	198.077
4.1	197.436
4.2	200
4.3	203.846
4.4	208.974
4.5	210.897
4.6	213.462
4.7	209.615
4.8	207.051
4.9	200
5	197.436
5.1	197.436
5.2	199.359
5.3	205.128
5.4	208.333
5.5	210.897
5.6	212.179
5.7	208.974
5.8	207.051
5.9	201.282
6	198.077
6.1	196.154
6.2	199.359
6.3	204.487
6.4	208.974
6.5	209.615
6.6	213.462
6.7	210.897
6.8	205.769
6.9	202.564
7	197.436
7.1	198.077
7.2	198.077
7.3	205.128
7.4	210.256
7.5	211.538
7.6	210.897
7.7	208.974
7.8	206.41
7.9	201.923
8	197.436
8.1	196.795
8.2	200
8.3	205.128
8.4	210.256
8.5	210.256
8.6	210.897
8.7	209.615
8.8	206.41
8.9	200.641
9	198.077
9.1	195.513
9.2	200
9.3	200.641
9.4	207.692
9.5	211.538
9.6	211.538
9.7	207.051
9.8	205.769
9.9	200
10	197.436

## Sheet: 4 (5)
	Inner diameter (µm)
0	138.462
0.1	139.53
0.2	138.248
0.3	138.675
0.4	138.675
0.5	139.103
0.6	140.598
0.7	141.239
0.8	140.385
0.9	139.53
1	139.744
1.1	138.889
1.2	138.034
1.3	137.821
1.4	138.034
1.5	139.103
1.6	140.171
1.7	140.598
1.8	140.171
1.9	139.316
2	139.53
2.1	139.103
2.2	138.248
2.3	138.462
2.4	138.675
2.5	139.316
2.6	139.744
2.7	139.957
2.8	140.385
2.9	139.53
3	139.103
3.1	138.675
3.2	138.248
3.3	137.821
3.4	138.675
3.5	139.53
3.6	139.957
3.7	140.598
3.8	140.385
3.9	139.103
4	139.103
4.1	138.675
4.2	137.607
4.3	138.034
4.4	138.462
4.5	138.675
4.6	139.744
4.7	140.171
4.8	140.598
4.9	139.744
5	138.889
5.1	138.034
5.2	138.034
5.3	138.034
5.4	138.462
5.5	139.53
5.6	140.385
5.7	140.812
5.8	140.598
5.9	139.53
6	139.316
6.1	138.675
6.2	138.248
6.3	138.462
6.4	138.462
6.5	139.53
6.6	140.385
6.7	140.598
6.8	140.385
6.9	139.53
7	139.53
7.1	138.462
7.2	138.034
7.3	138.675
7.4	138.462
7.5	139.103
7.6	139.957
7.7	141.026
7.8	140.598
7.9	139.53
8	139.53
8.1	139.53
8.2	138.034
8.3	138.034
8.4	138.248
8.5	138.889
8.6	139.957
8.7	140.171
8.8	140.385
8.9	139.53
9	139.103
9.1	138.034
9.2	138.462
9.3	137.821
9.4	138.889
9.5	138.675
9.6	140.171
9.7	140.598
9.8	140.171
9.9	139.53
10	139.316

## Sheet: 4 (6)
	Inner diameter (µm)
0	136.111
0.1	136.325
0.2	137.393
0.3	136.752
0.4	136.325
0.5	135.256
0.6	135.043
0.7	134.615
0.8	134.829
0.9	134.402
1	135.684
1.1	136.111
1.2	136.325
1.3	136.111
1.4	135.897
1.5	135.043
1.6	134.829
1.7	135.256
1.8	134.829
1.9	135.256
2	135.043
2.1	135.897
2.2	136.325
2.3	136.111
2.4	135.684
2.5	135.47
2.6	135.47
2.7	135.256
2.8	134.829
2.9	135.256
3	135.47
3.1	135.47
3.2	136.325
3.3	136.752
3.4	135.256
3.5	135.47
3.6	135.47
3.7	135.256
3.8	135.256
3.9	134.829
4	136.325
4.1	136.111
4.2	136.752
4.3	136.325
4.4	135.897
4.5	135.684
4.6	134.402
4.7	135.043
4.8	135.684
4.9	135.47
5	135.897
5.1	135.684
5.2	136.325
5.3	136.325
5.4	135.256
5.5	135.684
5.6	135.256
5.7	134.829
5.8	134.615
5.9	135.256
6	135.47
6.1	136.538
6.2	136.111
6.3	135.897
6.4	135.256
6.5	136.111
6.6	135.256
6.7	135.47
6.8	135.043
6.9	134.402
7	135.684
7.1	135.897
7.2	137.393
7.3	136.111
7.4	136.752
7.5	135.684
7.6	135.256
7.7	135.043
7.8	134.615
7.9	135.684
8	136.111
8.1	135.897
8.2	137.607
8.3	136.325
8.4	136.325
8.5	135.897
8.6	135.043
8.7	135.043
8.8	135.47
8.9	135.47
9	135.256
9.1	136.538
9.2	136.752
9.3	136.325
9.4	135.897
9.5	136.325
9.6	135.043
9.7	135.684
9.8	134.829
9.9	134.615
10	135.043

## Sheet: 4 (7)
	Inner diameter (µm)
0	135.684
0.1	136.752
0.2	136.538
0.3	136.538
0.4	136.111
0.5	135.684
0.6	135.47
0.7	135.256
0.8	135.256
0.9	135.684
1	136.325
1.1	136.752
1.2	136.538
1.3	136.538
1.4	136.538
1.5	135.897
1.6	136.752
1.7	135.256
1.8	135.897
1.9	135.47
2	136.325
2.1	136.966
2.2	136.111
2.3	137.179
2.4	136.966
2.5	135.897
2.6	135.47
2.7	135.684
2.8	135.684
2.9	135.684
3	136.325
3.1	136.752
3.2	136.752
3.3	136.752
3.4	137.179
3.5	136.325
3.6	136.752
3.7	135.897
3.8	135.897
3.9	136.111
4	136.325
4.1	136.538
4.2	137.393
4.3	136.111
4.4	136.111
4.5	135.47
4.6	135.684
4.7	135.897
4.8	136.111
4.9	135.684
5	137.179
5.1	137.393
5.2	136.538
5.3	137.607
5.4	136.752
5.5	135.897
5.6	136.111
5.7	136.111
5.8	135.043
5.9	135.897
6	135.897
6.1	137.179
6.2	136.752
6.3	136.752
6.4	135.897
6.5	135.684
6.6	135.47
6.7	135.256
6.8	134.829
6.9	135.043
7	136.538
7.1	136.966
7.2	136.966
7.3	137.179
7.4	135.684
7.5	135.684
7.6	135.897
7.7	135.256
7.8	135.897
7.9	135.897
8	136.111
8.1	136.111
8.2	137.179
8.3	136.538
8.4	136.752
8.5	136.111
8.6	135.47
8.7	135.47
8.8	136.111
8.9	135.47
9	135.897
9.1	136.538
9.2	137.393
9.3	136.752
9.4	136.325
9.5	135.897
9.6	136.325
9.7	135.684
9.8	135.47
9.9	135.684
10	136.111

## Sheet: 4 (8)
	Inner diameter (µm)
0	133.974
0.1	134.402
0.2	133.761
0.3	133.974
0.4	135.043
0.5	134.402
0.6	134.188
0.7	135.043
0.8	134.829
0.9	133.547
1	134.829
1.1	133.761
1.2	134.615
1.3	133.761
1.4	134.188
1.5	133.974
1.6	135.256
1.7	133.761
1.8	134.402
1.9	134.402
2	135.043
2.1	134.615
2.2	133.761
2.3	133.547
2.4	133.974
2.5	134.829
2.6	134.188
2.7	134.188
2.8	135.47
2.9	134.188
3	134.402
3.1	133.761
3.2	134.188
3.3	133.974
3.4	134.402
3.5	134.615
3.6	134.615
3.7	134.615
3.8	134.615
3.9	135.043
4	134.402
4.1	134.615
4.2	134.188
4.3	134.188
4.4	134.188
4.5	134.615
4.6	134.615
4.7	135.043
4.8	135.256
4.9	134.402
5	134.829
5.1	134.615
5.2	133.974
5.3	135.043
5.4	133.974
5.5	134.402
5.6	135.256
5.7	134.829
5.8	135.256
5.9	135.043
6	134.829
6.1	134.829
6.2	134.615
6.3	134.402
6.4	134.615
6.5	134.829
6.6	135.256
6.7	134.829
6.8	134.829
6.9	134.829
7	135.47
7.1	134.402
7.2	133.974
7.3	134.402
7.4	134.402
7.5	134.829
7.6	135.043
7.7	134.402
7.8	135.256
7.9	134.829
8	133.761
8.1	133.761
8.2	133.974
8.3	133.761
8.4	133.547
8.5	134.615
8.6	135.256
8.7	134.829
8.8	134.829
8.9	134.615
9	134.188
9.1	133.12
9.2	133.974
9.3	133.974
9.4	134.188
9.5	134.402
9.6	135.043
9.7	134.829
9.8	135.043
9.9	134.829
10	133.761

## Sheet: 4E, F
Xlinked 5 max	Xlinked 5 min	Xlinked 10 max	Xlinked 10 min	Xlinked 15 max	Xlinked 15 min	Xlinked 20 max	Xlinked 20 min		unXlinked 5 max	unXlinked 5 min	unXlinked 10 max	unXlinked 10 min	unXlinked 15 max	unXlinked 15 min	unXlinked 20 max	unXlinked 20 min
135.043	133.547	136.752	135.256	137.393	134.402	141.239	138.248		212.179	194.872	219.231	196.154	221.154	195.513	227.244	193.91
135.256	133.761	136.752	135.256	136.325	134.829	140.598	137.821		212.821	194.872	219.872	197.436	223.077	190.385	226.923	195.513
135.47	133.547	137.179	135.47	136.325	134.829	140.385	138.248		212.179	196.795	220.513	197.436	221.795	193.59	226.923	195.513
135.043	133.761	137.179	135.897	136.752	134.829	140.598	137.821		211.538	196.154	221.154	196.795	222.436	193.59	226.923	191.346
135.256	134.188	137.393	135.47	136.752	134.402	140.598	137.607		213.462	197.436	222.436	198.077	223.077	194.872	227.885	196.154
135.256	133.974	137.607	135.043	136.325	134.615	140.812	138.034		212.179	197.436	221.795	198.718	220.833	193.91	226.282	195.513
135.256	134.402	137.179	134.829	136.538	134.402	140.598	138.248		213.462	196.154	223.718	198.077	222.115	192.308	226.282	193.59
135.47	133.974	137.179	135.256	137.393	134.615	141.026	138.034		211.538	197.436	221.154	198.077	222.436	192.949	228.205	194.231
135.256	133.547	137.179	135.47	137.607	135.043	140.385	138.034		210.897	196.795	221.795	201.282	222.756	193.91	225.641	195.513
135.043	133.12	137.393	135.47	136.752	134.615	140.598	137.821		211.538	195.513	221.154	198.718	223.397	193.59	225.641	194.551

[truncated: 4 more sheets: Figure 5B Left THP-1 TNF-α, Figure 5B Right HL-60 TNF-α, Figure 5D ICAM1 TNF-α, Figure 6E PLT adhesion]
